# Supplementary material for: The Use of Mechanical Ventilation Support at the End of Life in Motor Neurone Disease/Amyotrophic Lateral Sclerosis: A Scoping Review
Source: Brain Sci. 2022 Aug 30;12(9):1162. doi: 10.3390/brainsci12091162 (PMC9497211; doi:10.3390/brainsci12091162)
Supplement: Supplementary file 1 [file brainsci-12-01162-s001.zip]

Archive with 1 entries (1 files):
- brainsci-1819994-supplementary.pdf
